# Supplementary material for: A Comparison of Oxidative Stress Biomarkers in the Serum of Healthy Polish Dairy Goats with Those Naturally Infected with Small Ruminant Lentivirus in the Course of Lactation
Source: Animals (Basel). 2021 Jun 29;11(7):1945. doi: 10.3390/ani11071945 (PMC8300365; doi:10.3390/ani11071945)
Supplement: Supplementary file 1 [file animals-11-01945-s001.zip]

Archive with 1 entries (1 files):
- animals-1224767-supplementary.pdf
